# Supplementary material for: Red-Emitting Dithienothiophene S,S-Dioxide Dyes for Cellular Membrane Staining
Source: Materials (Basel). 2023 Feb 22;16(5):1806. doi: 10.3390/ma16051806 (PMC10003865; doi:10.3390/ma16051806)
Supplement: Supplementary file 1 [file materials-16-01806-s001.zip]

Archive with 1 entries (1 files):
- materials-2192622-supplementary.pdf
